# Supplementary material for: From Practice to Reflection: A Systematic Review of Mechanisms Driving Metacognition and SRL in Music
Source: J Intell. 2025 Dec 9;13(12):162. doi: 10.3390/jintelligence13120162 (PMC12734040; doi:10.3390/jintelligence13120162)
Supplement: Supplementary file 1 [file jintelligence-13-00162-s001.zip]

Archive with 1 entries (1 files):
- jintelligence-3876251-supplementary.pdf
